# Supplementary material for: Endosonography-Guided Versus Percutaneous Gallbladder Drainage Versus Cholecystectomy in Fragile Patients with Acute Cholecystitis—A High-Volume Center Study
Source: Medicina (Kaunas). 2022 Nov 14;58(11):1647. doi: 10.3390/medicina58111647 (PMC9699066; doi:10.3390/medicina58111647)
Supplement: Supplementary file 1 [file medicina-58-01647-s001.zip]

Archive with 1 entries (1 files):
- medicina-1977629-supplementary.pdf
